# Supplementary material for: Antimicrobial and immunomodulatory activity of natural bioactive compounds – an in vitro investigation with potential applications in managing Hidradenitis Suppurativa
Source: Front Immunol. 2025 Aug 12;16:1608269. doi: 10.3389/fimmu.2025.1608269 (PMC12378721; doi:10.3389/fimmu.2025.1608269)
Supplement: Supplementary file 1 [file Table1.xlsx]

## Sheet: 3.1.1-DGIZ_single_FC
DGIZ (mm)
raw data
Compound Bacterial Strain	GA			αT			N			DMSO
	RB1	RB2	RB3	RB1	RB2	RB3	RB1	RB2	RB3	RB1	RB2	RB3
S. aureus MRSA 68	8	8	8	7	7	8	6	6	6	6	6	6
S. aureus MRSA 86	6	6	6	6.5	7	6.5	8.5	9	8.5	6	6	6
S. aureus 205	6	6	6	21	20	21	7	7	7.5	6	6	6
S. aureus 216	10	9	10	6	6	6.5	8	7.5	8.4	6	6	6
S. aureus ATCC 25923	9	8	9	6	7	6.5	7	7.3	7	6	6	6
E. faecalis ATCC 29212	6	6	6	7	7	7	6	6.5	6	6	6	6
E. faecalis 188	8	8	8.5	6	6	6	8	8.3	8.5	6	6	6
E. coli ATCC 25922	8	8	8	8	7.5	8	9	8.7	9.3	6	6	6
E. coli 82	7	7	7	6	6	6.5	8	8.5	8	6	6	6
K. pneumoniae 102	7	6.5	7	6.5	6.5	6	8	8.3	7.9	6	6	6
modified data
Compound Bacterial Strain	GA			αT			N			DMSO
	RB1	RB2	RB3	RB1	RB2	RB3	RB1	RB2	RB3	RB1	RB2	RB3
S. aureus MRSA 68	8	8	8.1	7	7	8.1	6	6	6.1	6	6	6.1
S. aureus MRSA 86	6	6	6.1	6.5	7	6.6	8.5	9	8.6	6	6	6.1
S. aureus 205	6	6	6.1	21	20	21.1	7	7	7.6	6	6	6.1
S. aureus 216	10	9	10.1	6	6	6.6	8	7.5	8.5	6	6	6.1
S. aureus ATCC 25923	9	8	9.1	6	7	6.6	7	7.3	7.1	6	6	6.1
E. faecalis ATCC 29212	6	6	6.1	7	7	7.1	6	6.5	6.1	6	6	6.1
E. faecalis 188	8	8	8.6	6	6	6.1	8	8.3	8.6	6	6	6.1
E. coli ATCC 25922	8	8	8.1	8	7.5	8.1	9	8.7	9.4	6	6	6.1
E. coli 82	7	7	7.1	6	6	6.6	8	8.5	8.1	6	6	6.1
K. pneumoniae 102	7	6.5	7.1	6.5	6.5	6.1	8	8.3	8	6	6	6.1

## Sheet: 3.1.1-DGIZ_single_FC_statistics
DGIZ (mm)
unpaired Student's t test
Bacterial Strain	Comparison (A vs B)	t value	df	p value	Mean1	Mean2	Means difference: (B-A)±SEM	95% CI
S. aureus MRSA 68	GA vs αT	1.811	4	0.144	8.033	7.367	-0.6667 ± 0.3682	-1.689 to 0.3556
	GA vs N	42.43	4	<0.0001	8.033	6.033	-2.000 ± 0.047	-2.131 to -1.869
	GA vs DMSO	42.43	4	<0.0001	8.033	6.033	-2.000 ± 0.047	-2.131 to -1.869
	αT vs N	3.621	4	0.022	7.367	6.033	-1.333 ± 0.368	-2.356 to -0.311
	αT vs DMSO	3.621	4	0.022	7.367	6.033	-1.333 ± 0.368	-2.356 to -0.311
	N vs DMSO	0	4	>0.999	6.033	6.033	0 ± 0.047	-0.131 to 0.131
S. aureus MRSA 86	GA vs αT	4.264	4	0.013	6.033	6.7	0.667 ± 0.156	0.233 to 1.101
	GA vs N	17.06	4	<0.0001	6.033	8.7	2.667 ± 0.156	2.233 to 3.101
	GA vs DMSO	0	4	>0.999	6.033	6.033	0 ± 0.047	-0.131 to 0.131
	αT vs N	9.258	4	0.0008	6.7	8.7	2.000 ± 0.216	1.400 to 2.600
	αT vs DMSO	4.264	4	0.013	6.7	6.033	-0.667 ± 0.156	-1.101 to -0.233
	N vs DMSO	17.06	4	<0.0001	8.7	6.033	-2.667 ± 0.156	-3.101 to -2.233
S. aureus 205	GA vs αT	41.58	4	<0.0001	6.033	20.7	14.67 ± 0.353	13.69 to 15.65
	GA vs N	5.754	4	0.0045	6.033	7.2	1.167 ± 0.203	0.604 to 1.73
	GA vs DMSO	0	4	>0.999	6.033	6.033	0 ± 0.047	-0.131 to 0.131
	αT vs N	33.4	4	<0.0001	20.7	7.2	-13.5 ± 0.404	-14.62 to -12.38
	αT vs DMSO	41.58	4	<0.0001	20.7	6.033	-14.67 ± 0.353	-15.65 to -13.69
	N vs DMSO	5.754	4	0.0045	7.2	6.033	-1.167 ± 0.203	-1.73 to -0.604
S. aureus 216	GA vs αT	8.66	4	0.001	9.7	6.2	-3.5 ± 0.404	-4.622 to -2.378
	GA vs N	3.74	4	0.0201	9.7	8	-1.7 ± 0.455	-2.962 to -0.438
	GA vs DMSO	10.39	4	0.0005	9.7	6.033	-3.667 ± 0.353	-4.646 to -2.687
	αT vs N	5.125	4	0.0069	6.2	8	1.8 ± 0.351	0.825 to 2.775
	αT vs DMSO	0.822	4	0.457	6.2	6.033	-0.167 ± 0.203	-0.73 to 0.396
	N vs DMSO	6.768	4	0.0025	8	6.033	-1.967 ± 0.291	-2.773 to -1.160
S. aureus ATCC 25923	GA vs αT	4.753	4	0.0089	8.7	6.533	-2.167 ± 0.456	-3.432 to -0.901
	GA vs N	4.327	4	0.012	8.7	7.133	-1.567 ± 0.362	-2.572 to -0.561
	GA vs DMSO	7.559	4	0.002	8.7	6.033	-2.667 ± 0.353	-3.646 to -1.687
	αT vs N	1.976	4	0.119	6.533	7.133	0.6 ± 0.304	-0.243 to 1.443
	αT vs DMSO	1.709	4	0.163	6.533	6.033	-0.5 ± 0.2925	-1.312 to 0.312
	N vs DMSO	11.67	4	0.0003	7.133	6.033	-1.1 ± 0.094	-1.362 to -0.838
E. faecalis ATCC 29212	GA vs αT	21.21	4	<0.0001	6.033	7.033	1 ± 0.047	0.869 to 1.131
	GA vs N	1.066	4	0.3465	6.033	6.2	0.167 ± 0.156	-0.267 to 0.601
	GA vs DMSO	0	4	>0.999	6.033	6.033	0 ± 0.047	-0.131 to 0.131
	αT vs N	5.33	4	0.006	7.033	6.2	-0.833 ± 0.156	-1.267 to -0.399
	αT vs DMSO	21.21	4	<0.0001	7.033	6.033	-1 ± 0.047	-1.131 to -0.869
	N vs DMSO	1.066	4	0.3465	6.2	6.033	-0.167 ± 0.156	-0.601 to 0.267
E. faecalis 188	GA vs αT	10.69	4	0.0004	8.2	6.033	-2.167 ± 0.203	-2.73 to -1.604
	GA vs N	0.378	4	0.725	8.2	8.3	0.1 ± 0.265	-0.635 to 0.835
	GA vs DMSO	10.69	4	0.0004	8.2	6.033	-2.167 ± 0.203	-2.73 to -1.604
	αT vs N	12.85	4	0.0002	6.033	8.3	2.267 ± 0.176	1.777 to 2.756
	αT vs DMSO	0	4	>0.999	6.033	6.033	0 ± 0.047	-0.131 to 0.131
	N vs DMSO	12.85	4	0.0002	8.3	6.033	-2.267 ± 0.176	-2.756 to -1.777
E. coli ATCC 25922	GA vs αT	0.884	4	0.437	8.033	7.867	-0.167 ± 0.189	-0.69 to 0.357
	GA vs N	4.867	4	0.008	8.033	9.033	1 ± 0.2055	0.4295 to 1.571
	GA vs DMSO	42.43	4	<0.0001	8.033	6.033	-2 ± 0.047	-2.131 to -1.869
	αT vs N	4.244	4	0.013	7.867	9.033	1.167 ± 0.275	0.4035 to 1.93
	αT vs DMSO	9.723	4	0.0006	7.867	6.033	-1.833 ± 0.189	-2.357 to -1.31
	N vs DMSO	14.6	4	0.0001	9.033	6.033	-3 ± 0.2055	-3.571 to -2.429
E. coli 82	GA vs αT	4.11	4	0.015	7.033	6.2	-0.833 ± 0.203	-1.396 to -0.27
	GA vs N	7.462	4	0.002	7.033	8.2	1.167 ± 0.156	0.733 to 1.601
	GA vs DMSO	21.21	4	<0.0001	7.033	6.033	-1 ± 0.0471	-1.131 to -0.869
	αT vs N	7.947	4	0.001	6.2	8.2	2 ± 0.252	1.301 to 2.699
	αT vs DMSO	0.822	4	0.457	6.3	6.033	-0.167 ± 0.203	-0.73 to 0.396
	N vs DMSO	13.86	4	0.0002	8.2	6.033	-2.167 ± 0.156	-2.601 to -1.733
K. pneumoniae 102	GA vs αT	2.188	4	0.094	6.867	6.367	-0.5 ± 0.2285	-1.134 to 0.1345
	GA vs N	5.85	4	0.004	6.867	8.1	1.233 ± 0.211	0.648 to 1.819
	GA vs DMSO	4.419	4	0.0115	6.867	6.033	-0.833 ± 0.189	-1.357 to -0.31
	αT vs N	10.4	4	0.0005	6.367	8.1	1.733 ± 0.167	1.271 to 2.196
	αT vs DMSO	2.425	4	0.072	6.367	6.033	-0.333 ± 0.137	-0.715 to 0.048
	N vs DMSO	19.61	4	<0.0001	8.1	6.033	-2.067 ± 0.105	-2.359 to -1.774

## Sheet: 3.1.1-DGIZ_synergy
DGIZ (mm)
raw data
Compound Bacterial Strain	αT:N			αT:AG			N:AG			αT:N:AG			DMSO
	RB1	RB2	RB3	RB1	RB2	RB3	RB1	RB2	RB3	RB1	RB2	RB3	RB1	RB2	RB3
S. aureus MRSA 68	6.3	6.7	6.8	6	6.1	6	7	7.1	7.2	7.3	7.2	7.1	6	6	6
S. aureus MRSA 86	7	7.3	7.5	6	6	6.2	6.3	6.2	6.4	7	7.4	7.5	6	6	6
S. aureus 205	6.5	6	6.6	6.3	6.5	6.2	6.3	6.5	6.3	6.3	6.5	6.4	6	6	6
S. aureus 216	7.5	7.5	7.7	6.3	6	6.4	6.5	6.7	6.4	6.8	6.7	6.6	6	6	6
S. aureus ATCC 25923	8	7.8	8.1	8.2	8.3	8.1	6.5	6.3	6.2	8	8.1	8	6	6	6
E. faecalis ATCC 29212	10	9.8	9.2	8.2	8.3	8.1	6.4	6.5	6.7	7.1	7.2	7.1	6	6	6
E. faecalis 188	8	8.3	8.3	7.5	7.7	7.5	6.1	6.2	6.2	6.9	6.8	6.8	6	6	6
E. coli ATCC 25922	11	10	10.5	6.5	6.6	6.4	8.3	8.4	8.7	7.3	7.2	7.2	6	6	6
E. coli 82	8	8.2	8.3	8.4	8.2	8.3	6.4	6.5	6.3	8.1	8.2	8	6	6	6
K. pneumoniae 102	7.5	7.8	8	8.5	8.3	8.4	8.4	8.6	8.5	7.5	7.7	7.8	6	6	6
modified data
Compound Bacterial Strain	αT:N			αT:AG			N:AG			αT:N:AG			DMSO
	RB1	RB2	RB3	RB1	RB2	RB3	RB1	RB2	RB3	RB1	RB2	RB3	RB1	RB2	RB3
S. aureus MRSA 68	6.3	6.7	6.9	6	6.1	6.1	7	7.1	7.3	7.3	7.2	7.2	6	6	6.1
S. aureus MRSA 86	7	7.3	7.6	6	6	6.3	6.3	6.2	6.5	7	7.4	7.6	6	6	6.1
S. aureus 205	6.5	6	6.7	6.3	6.5	6.3	6.3	6.5	6.4	6.3	6.5	6.5	6	6	6.1
S. aureus 216	7.5	7.5	7.8	6.3	6	6.5	6.5	6.7	6.5	6.8	6.7	6.7	6	6	6.1
S. aureus ATCC 25923	8	7.8	8.2	8.2	8.3	8.2	6.5	6.3	6.3	8	8.1	8.1	6	6	6.1
E. faecalis ATCC 29212	10	9.8	9.3	8.2	8.3	8.2	6.4	6.5	6.8	7.1	7.2	7.2	6	6	6.1
E. faecalis 188	8	8.3	8.4	7.5	7.7	7.6	6.1	6.2	6.3	6.9	6.8	6.9	6	6	6.1
E. coli ATCC 25922	11	10	10.6	6.5	6.6	6.5	8.3	8.4	8.8	7.3	7.2	7.3	6	6	6.1
E. coli 82	8	8.2	8.4	8.4	8.2	8.4	6.4	6.5	6.4	8.1	8.2	8.1	6	6	6.1
K. pneumoniae 102	7.5	7.8	8.1	8.5	8.3	8.5	8.4	8.6	8.6	7.5	7.7	7.9	6	6	6.1

## Sheet: 3.1.1-DGIZ_synergy_statistics
DGIZ (mm)
unpaired Student's t test
Bacterial Strain	Comparison (A vs B)	t value	df	p value	MeanA	MeanB	Means difference: (B-A)±SEM	95% CI
S. aureus MRSA 68	αT:N vs αT:AG	3.157	4	0.034	6.633	6.067	-0.567 ± 0.1795	-1.065 to -0.068
	αT:N vs N:AG	2.535	4	0.064	6.633	7.133	0.5 ± 0.197	-0.0475 to 1.048
	αT:N vs αT:N:AG	3.343	4	0.029	6.633	7.233	0.6 ± 0.1795	0.102 to 1.098
	αT:N vs DMSO	3.343	4	0.029	6.633	6.033	-0.6 ± 0.1795	-1.098 to -0.102
	αT:AG vs N:AG	11.31	4	0.0003	6.067	7.133	1.067 ± 0.094	0.805 to 1.328
	αT:AG vs αT:N:AG	24.75	4	<0.0001	6.067	7.233	1.167 ± 0.047	1.036 to 1.298
	αT:AG vs DMSO	0.707	4	0.5185	6.067	6.033	-0.033 ± 0.047	-0.164 to 0.0975
	N:AG vs αT:N:AG	1.061	4	0.349	7.133	7.233	0.1 ± 0.094	-0.162 to 0.362
	N:AG vs DMSO	11.67	4	0.0003	7.133	6.033	-1.1 ± 0.094	-1.362 to -0.838
	αT:N:AG vs DMSO	25.46	4	<0.0001	7.233	6.033	-1.2 ± 0.047	-1.331 to -1.069
S. aureus MRSA 86	αT:N vs αT:AG	6	4	0.004	7.3	6.1	-1.2 ± 0.2	-1.755 to -0.645
	αT:N vs N:AG	4.973	4	0.008	7.3	6.333	-0.967 ± 0.194	-1.506 to -0.427
	αT:N vs αT:N:AG	0.135	4	0.899	7.3	7.333	0.033 ± 0.247	-0.653 to 0.72
	αT:N vs DMSO	7.181	4	0.002	7.3	6.033	-1.267 ± 0.176	-1.756 to -0.777
	αT:AG vs N:AG	1.75	4	0.155	6.1	6.333	0.233 ± 0.133	-0.137 to 0.6035
	αT:AG vs αT:N:AG	6.083	4	0.004	6.1	7.333	1.233 ± 0.203	0.67 to 1.796
	αT:AG vs DMSO	0.6325	4	0.561	6.1	6.033	-0.067 ± 0.105	-0.359 to 0.226
	N:AG vs αT:N:AG	5.071	4	0.007	6.333	7.333	1 ± 0.197	0.4525 to 1.548
	N:AG vs DMSO	3.182	4	0.0335	6.333	6.033	-0.3 ± 0.094	-0.562 to -0.038
	αT:N:AG vs DMSO	7.242	4	0.002	6.033	6.033	-1.3 ± 0.1795	-1.798 to -0.802
S. aureus 205	αT:N vs αT:AG	0.1525	4	0.886	6.4	6.367	-0.033 ± 0.219	-0.64 to 0.5735
	αT:N vs N:AG	0	4	>0.999	6.4	6.4	0 ± 0.216	-0.6 to 0.6
	αT:N vs αT:N:AG	0.1525	4	0.886	6.4	6.433	0.033 ± 0.219	-0.5735 to 0.64
	αT:N vs DMSO	1.739	4	0.157	6.4	6.033	-0.367 ± 0.211	-0.952 to 0.219
	αT:AG vs N:AG	0.378	4	0.725	6.367	6.4	0.033 ± 0.088	-0.2115 to 0.278
	αT:AG vs αT:N:AG	0.707	4	0.5185	6.367	6.433	0.067 ± 0.094	-0.195 to 0.328
	αT:AG vs DMSO	4.472	4	0.011	6.367	6.033	-0.333 ± 0.0745	-0.54 to -0.126
	N:AG vs αT:N:AG	0.378	4	0.725	6.4	6.433	0.033 ± 0.088	-0.2115 to 0.278
	N:AG vs DMSO	5.5	4	0.005	6.4	6.033	-0.367 ± 0.067	-0.552 to -0.182
	αT:N:AG vs DMSO	5.367	4	0.006	6.433	6.033	-0.4 ± 0.0745	-0.607 to -0.193
S. aureus 216	αT:N vs αT:AG	7.556	4	0.002	7.6	6.267	-1.333 ± 0.176	-1.823 to -0.844
	αT:N vs N:AG	8.598	4	0.001	7.6	6.567	-1.033 ± 0.12	-1.367 to -0.7
	αT:N vs αT:N:AG	8.222	4	0.001	7.6	6.733	-0.867 ± 0.105	-1.159 to -0.574
	αT:N vs DMSO	14.86	4	0.0001	7.6	6.033	-1.567 ± 0.105	-1.859 to -1.274
	αT:AG vs N:AG	1.877	4	0.134	6.267	6.567	0.3 ± 0.16	-0.144 to 0.744
	αT:AG vs αT:N:AG	3.13	4	0.035	6.267	6.733	0.467 ± 0.149	0.053 to 0.88
	αT:AG vs DMSO	1.565	4	0.193	6.267	6.033	-0.233 ± 0.149	-0.647 to 0.181
	N:AG vs αT:N:AG	2.236	4	0.089	6.567	6.733	0.167 ± 0.0745	-0.04 to 0.374
	N:AG vs DMSO	7.155	4	0.002	6.567	6.033	-0.533 ± 0.0745	-0.74 to -0.326
	αT:N:AG vs DMSO	14.85	4	0.0001	6.733	6.033	-0.7 ± 0.047	-0.831 to -0.569
S. aureus ATCC 25923	αT:N vs αT:AG	1.941	4	0.124	8	8.233	0.233 ± 0.12	-0.1 to 0.567
	αT:N vs N:AG	12.25	4	0.0003	8	6.367	-1.633 ± 0.133	-2.004 to -1.263
	αT:N vs αT:N:AG	0.555	4	0.609	8	8.067	0.067 ± 0.12	-0.267 to 0.4
	αT:N vs DMSO	16.36	4	<0.0001	8	6.033	-1.967 ± 0.12	-2.3 to -1.633
	αT:AG vs N:AG	25.04	4	<0.0001	8.233	6.367	-1.867 ± 0.0745	-2.074 to -1.66
	αT:AG vs αT:N:AG	3.536	4	0.024	8.233	8.067	-0.167 ± 0.047	-0.2975 to -0.036
	αT:AG vs DMSO	46.67	4	<0.0001	8.233	6.033	-2.2 ± 0.047	-2.331 to -2.069
	N:AG vs αT:N:AG	22.81	4	<0.0001	6.367	8.067	1.7 ± 0.0745	1.493 to 1.907
	N:AG vs DMSO	4.472	4	0.011	6.367	6.033	-0.333 ± 0.0745	-0.54 to -0.126
	αT:N:AG vs DMSO	43.13	4	<0.0001	8.067	6.033	-2.033 ± 0.047	-2.164 to -1.902
E. faecalis ATCC 29212	αT:N vs αT:AG	6.957	4	0.002	9.7	8.233	-1.467 ± 0.21	-2.052 to -0.881
	αT:N vs N:AG	13.04	4	0.0002	9.7	6.567	-3.133 ± 0.24	-3.801 to -2.466
	αT:N vs αT:N:AG	12.02	4	0.0003	9.7	7.167	-2.533 ± 0.211	-3.119 to -1.948
	αT:N vs DMSO	17.39	4	<0.0001	9.7	6.033	-3.667 ± 0.211	-4.252 to -3.081
	αT:AG vs N:AG	13.36	4	0.0002	8.233	6.567	-1.667 ± 0.125	-2.013 to -1.32
	αT:AG vs αT:N:AG	22.63	4	<0.0001	8.233	7.167	-1.067 ± 0.047	-1.198 to -0.936
	αT:AG vs DMSO	46.67	4	<0.0001	8.233	6.033	-2.2 ± 0.047	-2.331 to -2.069
	N:AG vs αT:N:AG	4.811	4	0.009	6.567	7.167	0.6 ± 0.125	0.254 to 0.946
	N:AG vs DMSO	4.276	4	0.013	6.567	6.033	-0.533 ± 0.125	-0.88 to -0.187
	αT:N:AG vs DMSO	24.04	4	<0.0001	7.167	6.033	-1.133 ± 0.047	-1.264 to -1.002
E. faecalis 188	αT:N vs αT:AG	4.75	4	0.009	8.233	7.6	-0.633 ± 0.133	-1.004 to -0.263
	αT:N vs N:AG	15.25	4	0.0001	8.233	6.2	-2.033 ± 0.133	-2.404 to -1.663
	αT:N vs αT:N:AG	10.96	4	0.0004	8.233	6.867	-1.367 ± 0.125	-1.713 to -1.02
	αT:N vs DMSO	17.64	4	<0.0001	8.233	6.033	-2.2 ± 0.125	-2.546 to -1.854
	αT:AG vs N:AG	17.15	4	<0.0001	7.6	6.2	-1.4 ± 0.082	-1.627 to -1.173
	αT:AG vs αT:N:AG	11	4	0.0004	7.6	6.867	-0.733 ± 0.067	-0.918 to -0.548
	αT:AG vs DMSO	23.5	4	<0.0001	7.6	6.033	-1.567 ± 0.067	-1.752 to -1.382
	N:AG vs αT:N:AG	10	4	0.0006	6.2	6.867	0.667 ± 0.067	0.482 to 0.852
	N:AG vs DMSO	2.5	4	0.067	6.2	6.033	-0.167 ± 0.067	-0.352 to 0.018
	αT:N:AG vs DMSO	17.68	4	<0.0001	6.867	6.033	-0.833 ± 0.047	-0.964 to -0.7025
E. coli ATCC 25922	αT:N vs αT:AG	13.68	4	0.0002	10.53	6.533	-4 ± 0.2925	-4.812 to -3.188
	αT:N vs N:AG	6.194	4	0.0035	10.53	8.5	-2.033 ± 0.328	-2.945 to -1.122
	αT:N vs αT:N:AG	11.17	4	0.0004	10.53	7.267	-3.267 ± 0.2925	-4.079 to -2.455
	αT:N vs DMSO	15.38	4	0.0001	10.53	6.033	-4.5 ± 0.2925	-5.312 to -3.688
	αT:AG vs N:AG	12.58	4	0.0002	6.533	8.5	1.967 ± 0.156	1.533 to 2.401
	αT:AG vs αT:N:AG	15.56	4	<0.0001	6.533	7.267	0.733 ± 0.047	0.6025 to 0.864
	αT:AG vs DMSO	10.61	4	0.0004	6.533	6.033	-0.5 ± 0.047	-0.631 to -0.369
	N:AG vs αT:N:AG	7.888	4	0.0014	8.5	7.267	-1.233 ± 0.156	-1.667 to -0.799
	N:AG vs DMSO	15.78	4	<0.0001	8.5	6.033	-2.467 ± 0.156	-2.901 to -2.033
	αT:N:AG vs DMSO	26.16	4	<0.0001	7.267	6.033	-1.233 ± 0.047	-1.364 to -1.102
E. coli 82	αT:N vs αT:AG	1	4	0.374	8.2	8.333	0.133 ± 0.133	-0.237 to 0.5035
	αT:N vs N:AG	14.7	4	0.0001	8.2	6.433	-1.767 ± 0.12	-2.1 to -1.433
	αT:N vs αT:N:AG	0.555	4	0.609	8.2	8.133	-0.067 ± 0.12	-0.4 to 0.267
	αT:N vs DMSO	18.03	4	<0.0001	8.2	6.033	-2.167 ± 0.12	-2.5 to -1.833
	αT:AG vs N:AG	25.49	4	<0.0001	8.333	6.433	-1.9 ± 0.0745	-2.107 to -1.693
	αT:AG vs αT:N:AG	2.683	4	0.055	8.333	8.133	-0.2 ± 0.0745	-0.407 to 0.007
	αT:AG vs DMSO	30.86	4	<0.0001	8.333	6.033	-2.3 ± 0.0745	-2.507 to -2.093
	N:AG vs αT:N:AG	36.06	4	<0.0001	6.433	8.133	1.7 ± 0.047	1.569 to 1.831
	N:AG vs DMSO	8.485	4	0.001	6.433	6.033	-0.4 ± 0.047	-0.531 to -0.269
	αT:N:AG vs DMSO	44.55	4	<0.0001	8.133	6.033	-2.1 ± 0.047	-2.231 to -1.969
K. pneumoniae 102	αT:N vs αT:AG	3.413	4	0.027	7.8	8.433	0.633 ± 0.186	0.118 to 1.149
	αT:N vs N:AG	3.951	4	0.017	7.8	8.533	0.733 ± 0.186	0.218 to 1.249
	αT:N vs αT:N:AG	0.48	4	0.656	7.8	7.7	-0.1 ± 0.208	-0.678 to 0.478
	αT:N vs DMSO	10.02	4	0.0006	7.8	6.033	-1.767 ± 0.176	-2.256 to -1.277
	αT:AG vs N:AG	1.061	4	0.349	8.433	8.533	0.1 ± 0.094	-0.162 to 0.362
	αT:AG vs αT:N:AG	5.5	4	0.005	8.433	7.7	-0.733 ± 0.133	-1.104 to -0.363
	αT:AG vs DMSO	32.2	4	<0.0001	8.433	6.033	-2.4 ± 0.0745	-2.607 to -2.193
	N:AG vs αT:N:AG	6.25	4	0.003	8.533	7.7	-0.833 ± 0.133	-1.204 to -0.463
	N:AG vs DMSO	33.54	4	<0.0001	8.533	6.033	-2.5 ± 0.0745	-2.707 to -2.293
	αT:N:AG vs DMSO	13.87	4	0.0002	7.7	6.033	-1.667 ± 0.12	-2 to -1.333

## Sheet: 3.1.2-MIC_single_FC
MIC (mg/mL)
raw data
Compound Bacterial Strain	GA			αT			N			Gentamincin
	RB1	RB2	RB3	RB1	RB2	RB3	RB1	RB2	RB3	RB1	RB2	RB3
S. aureus MRSA 86	1	1	1	1	1	1	0.25	0.25	0.25	0.015625	0.015625	0.015625
S. aureus 205	1	1	1	1	1	1	0.25	0.25	0.25	0.015625	0.015625	0.015625
E. faecalis 188	1	1	1	1	1	1	0.25	0.25	0.25	0.015625	0.015625	0.015625
modified data
Compound Bacterial Strain	GA			αT			N			Gentamincin
	RB1	RB2	RB3	RB1	RB2	RB3	RB1	RB2	RB3	RB1	RB2	RB3
S. aureus MRSA 86	1	1	1.001	1	1	1.001	0.25	0.25	0.251	0.015625	0.015625	0.016625
S. aureus 205	1	1	1.001	1	1	1.001	0.25	0.25	0.251	0.015625	0.015625	0.016625
E. faecalis 188	1	1	1.001	1	1	1.001	0.25	0.25	0.251	0.015625	0.015625	0.016625

## Sheet: 3.1.2-MIC_single_FC_statistics
MIC (mg/mL)
unpaired Student's t test
Bacterial Strain	Comparison (A vs B)	t value	df	p value	MeanA	MeanB	Means difference: (B-A)±SEM	95% CI
S. aureus MRSA 68	GA vs αT	0	4	>0.999	1	1	0 ± 0.0005	-0.001 to 0.001
	GA vs N	1591	4	<0.0001	1	0.25	-0.75 ± 0.0005	-0.751 to -0.749
	GA vs Gentamicin	2088	4	<0.0001	1	0.016	-0.984 ± 0.0005	-0.986 to -0.983
	αT vs N	1591	4	<0.0001	1	0.25	-0.75 ± 0.0005	-0.751 to -0.749
	αT vs Gentamicin	2088	4	<0.0001	1	0.016	-0.984 ± 0.0005	-0.986 to -0.983
	N vs Gentamicin	497.2	4	<0.0001	0.25	0.016	-0.234 ± 0.0005	-0.236 to -0.233
S. aureus 205	GA vs αT	0	4	>0.999	1	1	0 ± 0.0005	-0.001 to 0.001
	GA vs N	1591	4	<0.0001	1	0.25	-0.75 ± 0.0005	-0.751 to -0.749
	GA vs Gentamicin	2088	4	<0.0001	1	0.016	-0.984 ± 0.0005	-0.986 to -0.983
	αT vs N	1591	4	<0.0001	1	0.25	-0.75 ± 0.0005	-0.751 to -0.749
	αT vs Gentamicin	2088	4	<0.0001	1	0.016	-0.984 ± 0.0005	-0.986 to -0.983
	N vs Gentamicin	497.2	4	<0.0001	0.25	0.016	-0.234 ± 0.0005	-0.236 to -0.233
E. faecalis 188	GA vs αT	0	4	>0.999	1	1	0 ± 0.0005	-0.001 to 0.001
	GA vs N	1591	4	<0.0001	1	0.25	-0.75 ± 0.0005	-0.751 to -0.749
	GA vs Gentamicin	2088	4	<0.0001	1	0.016	-0.984 ± 0.0005	-0.986 to -0.983
	αT vs N	1591	4	<0.0001	1	0.25	-0.75 ± 0.0005	-0.751 to -0.749
	αT vs Gentamicin	2088	4	<0.0001	1	0.016	-0.984 ± 0.0005	-0.986 to -0.983
	N vs Gentamicin	497.2	4	<0.0001	0.25	0.016	-0.234 ± 0.0005	-0.236 to -0.233

## Sheet: 3.1.2-MIC_synergy
MIC (mg/mL)
raw data
Compound Bacterial Strain	αT:N
	RB1	RB2	RB3
S. aureus MRSA 68	1	1	1
S. aureus MRSA 86	1	1	1
S. aureus 205	1	1	1
S. aureus 216	0.5	0.5	0.5
S. aureus ATCC 25923	0.25	0.25	0.25
E. faecalis ATCC 29212	0.25	0.25	0.25
E. faecalis 188	0.5	0.5	0.5
E. coli ATCC 25922	1	1	1
E. coli 82	1	1	1
K. pneumoniae 102	1	1	1
modified data
Compound Bacterial Strain	αT:N
	RB1	RB2	RB3
S. aureus MRSA 68	1	1	1.01
S. aureus MRSA 86	1	1	1.01
S. aureus 205	1	1	1.01
S. aureus 216	0.5	0.5	0.51
S. aureus ATCC 25923	0.25	0.25	0.26
E. faecalis ATCC 29212	0.25	0.25	0.26
E. faecalis 188	0.5	0.5	0.51
E. coli ATCC 25922	1	1	1.01
E. coli 82	1	1	1.01
K. pneumoniae 102	1	1	1.01

## Sheet: 3.1.2-MIC_synergy_statistics
MIC (mg/mL)
ANOVA summary
F value	10000
p value	<0.0001
DFn	9
DFd	20
Brown-Forsythe test
F	1
p value	0.471
DFn	9
DFd	20
post-hoc Tukey's multiple comparisons test
Comparison (A vs B)	Mean Diff.	95.00% CI of diff.	Adjusted p Value	MeanA	MeanB	Mean Diff.	SE of diff.
S. aureus MRSA 68 vs. S. aureus MRSA 86	0	-0.017 to 0.017	>0.999	1.003	1.003	0	0.005
S. aureus MRSA 68 vs. S. aureus 205	0	-0.017 to 0.017	>0.999	1.003	1.003	0	0.005
S. aureus MRSA 68 vs. S. aureus 216	0.5	0.483 to 0.517	<0.0001	1.003	0.503	0.5	0.005
S. aureus MRSA 68 vs. S. aureus ATCC 25923	0.75	0.733 to 0.767	<0.0001	1.003	0.253	0.75	0.005
S. aureus MRSA 68 vs. E. faecalis ATCC 29212	0.75	0.733 to 0.767	<0.0001	1.003	0.253	0.75	0.005
S. aureus MRSA 68 vs. E. faecalis 188	0.5	0.483 to 0.517	<0.0001	1.003	0.503	0.5	0.005
S. aureus MRSA 68 vs. E. coli ATCC 25922	0	-0.017 to 0.017	>0.999	1.003	1.003	0	0.005
S. aureus MRSA 68 vs. E. coli 82	0	-0.017 to 0.017	>0.999	1.003	1.003	0	0.005
S. aureus MRSA 68 vs. K. pneumoniae 102	0	-0.017 to 0.017	>0.999	1.003	1.003	0	0.005
S. aureus MRSA 86 vs. S. aureus 205	0	-0.017 to 0.017	>0.999	1.003	1.003	0	0.005
S. aureus MRSA 86 vs. S. aureus 216	0.5	0.483 to 0.517	<0.0001	1.003	0.503	0.5	0.005
S. aureus MRSA 86 vs. S. aureus ATCC 25923	0.75	0.733 to 0.767	<0.0001	1.003	0.253	0.75	0.005
S. aureus MRSA 86 vs. E. faecalis ATCC 29212	0.75	0.733 to 0.767	<0.0001	1.003	0.253	0.75	0.005
S. aureus MRSA 86 vs. E. faecalis 188	0.5	0.483 to 0.517	<0.0001	1.003	0.503	0.5	0.005
S. aureus MRSA 86 vs. E. coli ATCC 25922	0	-0.017 to 0.017	>0.999	1.003	1.003	0	0.005
S. aureus MRSA 86 vs. E. coli 82	0	-0.017 to 0.017	>0.999	1.003	1.003	0	0.005
S. aureus MRSA 86 vs. K. pneumoniae 102	0	-0.017 to 0.017	>0.999	1.003	1.003	0	0.005
S. aureus 205 vs. S. aureus 216	0.5	0.483 to 0.517	<0.0001	1.003	0.503	0.5	0.005
S. aureus 205 vs. S. aureus ATCC 25923	0.75	0.733 to 0.767	<0.0001	1.003	0.253	0.75	0.005
S. aureus 205 vs. E. faecalis ATCC 29212	0.75	0.733 to 0.767	<0.0001	1.003	0.253	0.75	0.005
S. aureus 205 vs. E. faecalis 188	0.5	0.483 to 0.517	<0.0001	1.003	0.503	0.5	0.005
S. aureus 205 vs. E. coli ATCC 25922	0	-0.017 to 0.017	>0.999	1.003	1.003	0	0.005
S. aureus 205 vs. E. coli 82	0	-0.017 to 0.017	>0.999	1.003	1.003	0	0.005
S. aureus 205 vs. K. pneumoniae 102	0	-0.017 to 0.017	>0.999	1.003	1.003	0	0.005
S. aureus 216 vs. S. aureus ATCC 25923	0.25	0.233 to 0.267	<0.0001	0.503	0.253	0.25	0.005
S. aureus 216 vs. E. faecalis ATCC 29212	0.25	0.233 to 0.267	<0.0001	0.503	0.253	0.25	0.005
S. aureus 216 vs. E. faecalis 188	0	-0.017 to 0.017	>0.999	0.503	0.503	0	0.005
S. aureus 216 vs. E. coli ATCC 25922	-0.5	-0.517 to -0.483	<0.0001	0.503	1.003	-0.5	0.005
S. aureus 216 vs. E. coli 82	-0.5	-0.517 to -0.483	<0.0001	0.503	1.003	-0.5	0.005
S. aureus 216 vs. K. pneumoniae 102	-0.5	-0.517 to -0.483	<0.0001	0.503	1.003	-0.5	0.005
S. aureus ATCC 25923 vs. E. faecalis ATCC 29212	0	-0.017 to 0.017	>0.999	0.253	0.253	0	0.005
S. aureus ATCC 25923 vs. E. faecalis 188	-0.25	-0.267 to -0.233	<0.0001	0.253	0.503	-0.25	0.005
S. aureus ATCC 25923 vs. E. coli ATCC 25922	-0.75	-0.767 to -0.733	<0.0001	0.253	1.003	-0.75	0.005
S. aureus ATCC 25923 vs. E. coli 82	-0.75	-0.767 to -0.733	<0.0001	0.253	1.003	-0.75	0.005
S. aureus ATCC 25923 vs. K. pneumoniae 102	-0.75	-0.767 to -0.733	<0.0001	0.253	1.003	-0.75	0.005
E. faecalis ATCC 29212 vs. E. faecalis 188	-0.25	-0.267 to -0.233	<0.0001	0.253	0.503	-0.25	0.005
E. faecalis ATCC 29212 vs. E. coli ATCC 25922	-0.75	-0.767 to -0.733	<0.0001	0.253	1.003	-0.75	0.005
E. faecalis ATCC 29212 vs. E. coli 82	-0.75	-0.767 to -0.733	<0.0001	0.253	1.003	-0.75	0.005
E. faecalis ATCC 29212 vs. K. pneumoniae 102	-0.75	-0.767 to -0.733	<0.0001	0.253	1.003	-0.75	0.005
E. faecalis 188 vs. E. coli ATCC 25922	-0.5	-0.517 to -0.483	<0.0001	0.503	1.003	-0.5	0.005
E. faecalis 188 vs. E. coli 82	-0.5	-0.517 to -0.483	<0.0001	0.503	1.003	-0.5	0.005
E. faecalis 188 vs. K. pneumoniae 102	-0.5	-0.517 to -0.483	<0.0001	0.503	1.003	-0.5	0.005
E. coli ATCC 25922 vs. E. coli 82	0	-0.017 to 0.017	>0.999	1.003	1.003	0	0.005
E. coli ATCC 25922 vs. K. pneumoniae 102	0	-0.017 to 0.017	>0.999	1.003	1.003	0	0.005
E. coli 82 vs. K. pneumoniae 102	0	-0.017 to 0.017	>0.999	1.003	1.003	0	0.005

## Sheet: 3.1.3-MBEC_single_FC
MBEC (mg/mL)
raw data
Compound Bacterial Strain	GA			αT			N			Gentamincin
	RB1	RB2	RB3	RB1	RB2	RB3	RB1	RB2	RB3	RB1	RB2	RB3
E. faecalis 188	1	1	1	0.25	0.25	0.25	1	1	1	0.015625	0.015625	0.015625
modified data
Compound Bacterial Strain	GA			αT			N			Gentamincin
	RB1	RB2	RB3	RB1	RB2	RB3	RB1	RB2	RB3	RB1	RB2	RB3
E. faecalis 188	1	1	1.001	0.25	0.25	0.251	1	1	1.001	0.015625	0.015625	0.016625

## Sheet: 3.1.3-MBEC_single_FC_statistics
MBEC (mg/mL)
unpaired Student's t test
Bacterial Strain	Comparison (A vs B)	t value	df	p value	MeanA	MeanB	Means difference: (B-A)±SEM	95% CI
E. faecalis 188	GA vs αT	1591	4	<0.0001	1	0.25	-0.75 ± 0.0005	-0.751 to -0.749
	GA vs N	0	4	>0.999	1	1	0 ± 0.0005	-0.001 to 0.001
	GA vs Gentamicin	2088	4	<0.0001	1	0.016	-0.984 ± 0.0005	-0.986 to -0.983
	αT vs N	1591	4	<0.0001	0.25	1	0.75 ± 0.0005	0.749 to 0.751
	αT vs Gentamicin	497.2	4	<0.0001	0.25	0.016	-0.234 ± 0.0005	-0.236 to -0.233
	N vs Gentamicin	2088	4	<0.0001	1	0.016	-0.984 ± 0.0005	-0.986 to -0.983

[truncated: 4 more sheets: 3.1.3-MBEC_synergy, 3.1.3-MBEC_synergy_statistics, 3.2 Cytokines, raw_vs_modified_data]
